# Supplementary material for: A High Throughput Genetic Screen Identifies New Early Meiotic Recombination Functions in Arabidopsis thaliana
Source: PLoS Genet. 2009 Sep 18;5(9):e1000654. doi: 10.1371/journal.pgen.1000654 (PMC2735182; doi:10.1371/journal.pgen.1000654)
Supplement: Table S2 — Molecular markers used for fine mapping of mutations in AtPRD2, AtPRD3, and AtHOP2. (0.02 MB XLS) [file pgen.1000654.s005.xls]

## Sheet: Feuil1
Complementation group	Chromosome	Position*	Marker	Bac	Forward Primer 5'-3'	Reverse Primer 5'-3'	Polymorphism	Col-0 allele	Ws Allele
		(bp)
AtPRD2	5	22510397	JV61-62	MDF20	CGCTTTCCTTGTGTCATTCC	AAATGCAAATATTGATGTGTGAAA	Ws smaller than Col	199 bp
	5	23390761	#4020+4880	MRI1	TTGCAAGAAGGTTGGGTAAAGT	CTTTAAACGACGACAAACGATA	CAPS: 3 sites MnlI in Col-0 , 4 in Ws	813 bp
	5	23393217	#410433+411240	MRI1	AAACCGAAGCAATTCTTGATA	TGAAGTGATGATGTGAGAGGG	Col-0 allele amplified @ 60°C. Not Ws	743 bp
	5	23406037	M423283+M422374	MTI20	CAGATCATGATATTTCCCTGA	CGTATATACTTGTTGCGTATG	Col smaller than Ws	910 bp
	5	23412848	MTI20-2#3+4	MTI20	CGACGAAGTTGAGTACTACA	CTCATTCATACATCACTTCC	3 SNPs	CTTCCTTCAGCACCTCTGTGTCAAAGCACCGTGAGAGACAATGGTGACGC GTGTGACCAGACGGCGTTTAAACCCTTTTACCAAAATCTCATCTTTCTTC TTCTCCGTCGTCGTCATCGTAATATCTTTAATCTGATCGTTTTGTCGAAG CACAAGAGGCTGAATCAACATGGAAGGCACAAAGAGAAGTTCTTTGGGTG CGCGAAAGAAACTAAAGAGGAAGAAGTGCAGAAGACTTGTCAGAAGCATT GTCACCTACCTCAAATCTGATACATACTTGTTTGCTCCTCTGTTTTCCAA TTTTCCACCGCTCACGACGGAGATAGATACGCCTCCGCCGTCGAATTCCA AACCATCCACTGTGGACGATATCTCCATGGAAGGTAATGCTA…	CTTCCTTCAGCACCTCTGTGTCAAAGCACCGTGAGAGACAATGGTGACGC GTGTGACCAGACGGCGTTTAAACCCTTTTACCAAAATCTCATCTTTCTTC TTCTCCGTCGTCGTCATCGTAATATCTTTAATCTGATCGTTTTGTCGAAG CACAAGACGCTGAATCAACATGGAAGGCACAAAGAGAAGTTCTTTGGGTG CGCGAAAGAAACTAAAGAGGAAGAAGTGCAGAAGACTTGTCAGAAGCATT GTCACCTACCTCAAATCTGATACATACTTGTTTGCTCCTCTGTTTTCCAA TTTTCCACCGCTCACGACGGAGATAGATACGCCTCCGCCGTCGAATTCCA AACCATCCACTGTGGACGATATCTCCATGGAAGGTAATGCTA…
	5	23428550	MTI20-6#1+2	MTI20	TGTCTTTTGATTACAGACGTTTCG	TCCACATGGGATGATATAGTGTAGG	CAPS: 0 site TsprI in Col-0, 1 in Ws	659 bp
	5	23443703	5-23157	MTI20	GTTGTTGAGACTTGAGACCC	ACAGAAATCGAAATGTAGCC	CAPS: 1 Dra1 site in Col-0, 0 in Ws	566 bp
	5	23455049	frag 7R+F	MTI20	TCAATGTTTACTGTTATGTGCGG	CTCAACTACAGCAGGAACTCGG	1 SNP	GACCAATCATACAACATCAAAAAA	GACCAATCATACAACATC-AAAAA
	5	23485543	F2C19#1+2	F2C19	AATTGATCGGAAACCTAGAGC	CCAGTAGGCGAAATTACAAA	1 SNP	GGAAGTAGATTTGTTGAGGGAGAGGATGGAGGAGGAGAAA	GGAAGTAGATTTGTTGAGGGAGAaGATGGAGGAGGAGAAA
	5	23487946	5-23202	K21L19	TGCATACCCAGCATCCTCTAGTC	TTCATTTTCCCGACTCCGATC	CAPS: 1 Eco881 site in Col-0, 0 in Ws	536 bp
	5	23495268	5-23209	K21L19	CTGGGTTGATTGCTTGTCG	TGGTACTTGCTGAGAGGTCTGC	CAPS: 1 EcoRV site in Col-0, 0 in Ws	207 bp
	5	23544164	5-23258	MCK7	GCCAGAAGAACCCCTCCAGGT	GCTTATCAGCTTCTGCCGGGTC	CAPS: 0 HincII site in Col-0, 1 in Ws	540 bp
	5	23558311	5-23272	MCK7	TGGATAGCTTGGTTTGATTTGAT	GGAATTGAAACGATCTAACTTTG	CAPS: 0 XmaJI site in Col-0, 1 in Ws	372 bp
	5	24436628	5.24150	MAE1	CTTTTCTTATAATGAACTGGAC	TGACTTGGGTCAGAGGACAA	Ws smaller than Col-0	191 bp
AtPRD3	1	8643	NGA59	T25K16	GCATCTGTGTTCACTCGCC	TTAATACATTAGCCCAGACCCG	Col-0 smaller than Ws	111 bp	150 bp
	1	427343	T7I23	T7I23	CATGCACGTACGATTTGTTTAAC	GTGTCCTTTTTTCTCAACGATG	Ws smaller than Col-0	199 bp
AtHOP2	1	1243353	T1G11	T1G11	GAAGACAAAGCTCTGCAGTAATG	AATTGCATAAGGCACTTGAAAG	Ws smaller than Col-0	207 bp
	1	3960556	JV28/29	F25C20	CACTTGTTCTGAAACGAAATTGA	GCTTCTCATTGCACTCCTTTG	Ws smaller than Col-0	143 bp
	1	4504353	chr1_4.505	F3F19	ATTCCCTATACGAACAAATGG	GGAATAACGATGCGAAATGA	CAPS: 2 AluI sites in Col-0, 3 in Ws	1245 bp
	1	4568324	msat hop2 #1+2	T6J4	CTTGGGTTTCAATTTGTGCTA	AGAGGTTTGTTTTGCTGCATC	Ws smaller than Col-0	220 bp
	1	4875936	Msat 1-04876	F14L17	CAC CTG TTA ACG CAA TAG CAC	TCT AAA TAT TTG GCA GCC TAA	Ws smaller than Col-0	276 bp
	1	5421951	F7H2-p1+p2	F7H2	TAAACGGAAAGAATCCAGCTAA	AATATAAACAATGGCCGAAATG	CAPS: 2 ApoI sites in Col-0, 3 in Ws	1494 bp
Table S2:
Molecular markers used for fine mapping of mutations in AtPRD2, AtPRD3 and AtHOP2.
*: position in the Arabidopsis genome according to TAIR 9 genome release (June 19, 2009, http://www.arabidopsis.org)
